# Supplementary material for: Breeding French bulldogs so that they breathe well—A long way to go
Source: PLoS One. 2019 Dec 16;14(12):e0226280. doi: 10.1371/journal.pone.0226280 (PMC6913956; doi:10.1371/journal.pone.0226280)
Supplement: S1 Table — (XLSX) [file pone.0226280.s001.xlsx]

## Sheet: Ark1
Number	gender	age	weight	BCS	bodycondition	NLGR	height	neckgirth	necklength	craniallength	muzzlelength	CFR	nostrilstenosis	6MWTdistance														distance
1	3	38	11.1	5	normal	0.277778	32	36	10	12.5	2.5	0.2	2	569														643.2
2	3	19	10.2	5	normal	0.306667	30	37.5	11.5	11	2	0.181818	2	643.2														660
3	1	20	10.5	5	normal	0.366197	33	35.5	13	14	2	0.142857	3	593.71														553.9
5	3	46	10.6	6	obese	0.294118	32	34	10	13	2.5	0.192308	2	660														505.3
6	3	19	12.4	6	obese	0.225	32	40	9	12.5	2	0.16	3	531.4														432.3
7	1	14	16.5	6	obese	0.341463	36	41	14	14.5	2	0.137931	3	553.9														570
8	1	14	13.5	5	normal	0.236842	34	38	9	14	2.5	0.178571	3	505.3														426
9	4	24	7	5	normal	0.258065	29	31	8	13	2	0.153846	3	301.6														513.5
10	1	16	13.6	6	obese	0.204545	33	44	9	14	2	0.142857	3	432.3														390
11	1	12	13	7	obese	0.298701	36	38.5	11.5	15	1.5	0.1	4	570														465.8
12	4	48	10.8	5	normal	0.25	30	36	9	13.5	1.5	0.111111	4	426														556.9
13	2	36	15.3	6	obese	0.346667	36	37.5	13	14	2.5	0.178571	4	480														300
14	3	37	11.7	6	obese	0.308824	31	34	10.5	13	2	0.153846	2	513.5														400.5
15	1	14	12.3	6	obese	0.243902	34	41	10	15	2	0.133333	4	390														407.4
16	2	24	15.4	6	obese	0.297297	39	37	11	14.5	2	0.137931	4	615														417.4
17	3	24	14.3	6	obese	0.271605	32	40.5	11	14.5	2	0.137931	4	465.8														454.4
18	1	24	13.4	5	normal	0.3	34	40	12	15.5	2.5	0.16129	4	474.7														581.3
19	4	30	10.7	5	normal	0.328358	33	33.5	11	13	3.5	0.269231	2	699.1														665
20	1	62	17	7	obese	0.285714	37	42	12	14	3	0.214286	4	510														384.7
21	3	25	12.6	5	normal	0.27027	32	37	10	13	3	0.230769	4	556.9														270
22	1	60	18.2	6	obese	0.425	39	40	17	14	3.5	0.25	3	519.6														645.2
23	3	18	10.4	7	obese	0.28169	30	35.5	10	12	1.5	0.125	4	300														561.8
24	1	33	12.9	6	obese	0.25	31	40	10	14	2	0.142857	4	400.5														365
25	3	24	10.9	6	obese	0.28125	35	32	9	12.5	3	0.24	2	529.2														525.5
26	4	37	10.1	6	obese	0.246575	32	36.5	9	12.5	2	0.16	3	407.4														372.9
27	3	36	11.2	6	obese	0.373134	35	33.5	12.5	12.5	3	0.24	1	610														405.3
28	4	48	14.7	7	obese	0.342466	37	36.5	12.5	14	3	0.214286	2	752.8														429.1
29	3	25	11	7	obese	0.294118	32	34	10	12	1.7	0.141667	4	417.4														382.9
30	3	20	12.2	5	normal	0.405797	35	34.5	14	13	3.2	0.246154	4	614.6														554.5
31	1	30	13.8	6	obese	0.289474	35	38	11	14	2	0.142857	4	454.4														440.8
32	3	36	13.7	6	obese	0.289474	32	38	11	14	3	0.214286	2	503.9														335.5
33	4	22	10.7	5	normal	0.30303	31	33	10	13.5	2	0.148148	4	581.3														498
34	3	28	10.9	6	obese	0.34375	34	32	11	13	2.3	0.176923	3	720														489.3
35	1	34	12.2	4	normal	0.364865	37	37	13.5	13.5	2.5	0.185185	4	665														600
36	4	48	11	6	obese	0.264706	31	34	9	12	2.5	0.208333	3	384.7														441.7
37	3	36	10.3	6	obese	0.354839	30	31	11	12.5	2.5	0.2	4	630														720
38	3	52	12.5	7	obese	0.257143	31	35	9	12.5	2	0.16	4	270														569
39	1	12	11	6	obese	0.383562	32	36.5	14	10	2.5	0.25	4	390														593.71
40	3	65	12.5	5	normal	0.371429	33	35	13	12.5	3	0.24	2	499.9														531.4
41	1	36	14.2	5	normal	0.295455	34	44	13	15	2.5	0.166667	4	420														301.6
42	3	25	9.5	4	normal	0.30303	31	33	10	14	2	0.142857	4	527.1														480
43	1	27	15.5	5	normal	0.337349	38	41.5	14	15	3	0.2	3	645.2														615
44	1	41	12.5	5	normal	0.189189	31	37	7	13	3	0.230769	4	561.8														474.7
45	1	41	14.9	6	obese	0.243902	35	41	10	14	2.5	0.178571	3	444.3														699.1
46	1	24	14	5	normal	0.356164	39	36.5	13	14	3	0.214286	4	570														510
47	3	71	12.95	7	obese	0.356164	32	36.5	13	14	2.5	0.178571	2	365														519.6
49	1	24	13.6	5	normal	0.368421	34	38	14	15	3.5	0.233333	4	593														529.2
50	2	58	18.8	7	obese	0.313253	39	41.5	13	15	3	0.2	3	371.8														610
51	3	23	14	5	normal	0.358209	35	33.5	12	13.5	2.5	0.185185	3	420														752.8
52	3	17	10	7	obese	0.363636	29	33	12	14	2	0.142857	3	525.5														614.6
53	1	35	11.2	6	obese	0.27027	32	37	10	12.5	2	0.16	3	372.9														503.9
55	1	22	14.4	5	normal	0.315789	37	38	12	14.5	3	0.206897	4	583.2														720
56	3	36	10	5	normal	0.276923	34	32.5	9	12	2	0.166667	4	739.3														630
57	1	56	15.4	6	obese	0.315789	34	38	12	15	2.5	0.166667	4	405.3														390
58	1	18	11.8	6	obese	0.289474	31	38	11	14	2.5	0.178571	4	429.1														499.9
59	4	30	13.2	6	obese	0.294118	32	34	10	13	2.5	0.192308	3	587.1														420
60	4	48	13.7	8	obese	0.333333	32	39	13	13.5	2.7	0.2	4	382.9														527.1
61	3	23	12.7	6	obese	0.388889	32	36	14	12.5	2	0.16	4	554.5														444.3
62	1	52	17.1	5	normal	0.285714	38	42	12	13.5	4	0.296296	2	510														570
63	3	36	9.2	5	normal	0.258065	29	31	8	13	1.7	0.130769	4	460.2														593
64	3	18	9	6	obese	0.264706	31	34	9	12	1.7	0.141667	3	440.8														371.8
65	3	37	10.36	6	obese	0.303468	32	34.6	10.5	12.5	2	0.16	4	335.5														420
66	3	48	11.1	7	obese	0.264706	32	34	9	12	2.5	0.208333	3	424.5														583.2
67	3	33	10.8	6	obese	0.277778	33	36	10	12	1.7	0.141667	3	498														739.3
68	1	13	11.4	6	obese	0.297297	33	37	11	13.5	2.5	0.185185	4	489.3														587.1
69	1	51	12.7	6	obese	0.278481	33	39.5	11	13	2.5	0.192308	3	600														510
70	3	22	12	6	obese	0.285714	33	35	10	13	2.5	0.192308	4	441.7														460.2
71	1	12	11.5	4	normal	0.371429	34	35	13	15	2.5	0.166667	3	720														424.5
72	3	12	10.5	4	normal	0.444444	33	31.5	14	13	3	0.230769	2	720														720
BCS=body condition score; CFR=craniofacal ratio; 6MWT=6 minute walking test
