# Supplementary material for: Breeding French bulldogs so that they breathe well—A long way to go
Source: PLoS One. 2019 Dec 16;14(12):e0226280. doi: 10.1371/journal.pone.0226280 (PMC6913956; doi:10.1371/journal.pone.0226280)
Supplement: S3 Table — (XLSX) [file pone.0226280.s003.xlsx]

## Sheet: Ark2
Sample Name	Marker	Allele 1	Allele 2
1	AHT121	96
1	AHT137	135	147
1	AHTh171	219	225
1	AHTh260	238	246
1	AHTk211	87
1	AHTk253	290	292
1	Amelogenin	X
1	CXX279	120	126
1	FH2054	156
1	FH2848	238	240
1	INRA21	95
1	INU005	126	130
1	INU030	150
1	INU055	218
1	REN162C04	202
1	REN169D01	212	216
1	REN169O18	168
1	REN247M23	272
1	REN54P11	226	228
2	AHT121	96	102
2	AHT137	133	153
2	AHTh171	219	233
2	AHTh260	238	248
2	AHTk211	87	95
2	AHTk253	288	290
2	Amelogenin	X
2	CXX279	124	126
2	FH2054	148	156
2	FH2848	238	240
2	INRA21	95
2	INU005	110
2	INU030	150
2	INU055	210
2	REN162C04	202
2	REN169D01	218
2	REN169O18	168	170
2	REN247M23	268	272
2	REN54P11	228	236
3	AHT121	100	104
3	AHT137	133	147
3	AHTh171	219	225
3	AHTh260	238	248
3	AHTk211	95
3	AHTk253	288	290
3	Amelogenin	Y	X
3	CXX279	116	124
3	FH2054	156	172
3	FH2848	236	240
3	INRA21	95	105
3	INU005	124	126
3	INU030	150
3	INU055	218
3	REN162C04	202
3	REN169D01	216	218
3	REN169O18	166	170
3	REN247M23	272
3	REN54P11	228
5	AHT121	104
5	AHT137	135	151
5	AHTh171	225	233
5	AHTh260	238
5	AHTk211	87	95
5	AHTk253	286	292
5	Amelogenin	X
5	CXX279	124	126
5	FH2054	148	172
5	FH2848	240
5	INRA21	95
5	INU005	124	126
5	INU030	150	152
5	INU055	210	218
5	REN162C04	204	206
5	REN169D01	212	216
5	REN169O18	170
5	REN247M23	268	270
5	REN54P11	222	228
6	AHT121	96	104
6	AHT137	133	147
6	AHTh171	219	225
6	AHTh260	238	246
6	AHTk211	87
6	AHTk253	290	292
6	Amelogenin	X
6	CXX279	120	126
6	FH2054	156	172
6	FH2848	240	244
6	INRA21	95	105
6	INU005	124
6	INU030	150	152
6	INU055	212	218
6	REN162C04	202
6	REN169D01	212	218
6	REN169O18	164	168
6	REN247M23	268
6	REN54P11	228
7	AHT121	104
7	AHT137	133	147
7	AHTh171	219
7	AHTh260	238
7	AHTk211	87	95
7	AHTk253	290	292
7	Amelogenin	Y	X
7	CXX279	120	124
7	FH2054	156	172
7	FH2848	240
7	INRA21	95	97
7	INU005	124
7	INU030	150	152
7	INU055	210
7	REN162C04	202	206
7	REN169D01	218
7	REN169O18	170
7	REN247M23	268	272
7	REN54P11	226	228
8	AHT121	100	104
8	AHT137	133	135
8	AHTh171	225	233
8	AHTh260	238
8	AHTk211	95
8	AHTk253	286
8	Amelogenin	Y	X
8	CXX279	126
8	FH2054	148	172
8	FH2848	240
8	INRA21	95	99
8	INU005	124	130
8	INU030	150
8	INU055	210
8	REN162C04	202	206
8	REN169D01	218
8	REN169O18	166	170
8	REN247M23	268	272
8	REN54P11	222	236
9	AHT121	100	104
9	AHT137	135
9	AHTh171	219	233
9	AHTh260	238	248
9	AHTk211	87
9	AHTk253	286	292
9	Amelogenin	X
9	CXX279	124
9	FH2054	148	156
9	FH2848	238
9	INRA21	95
9	INU005	124	130
9	INU030	144	152
9	INU055	218
9	REN162C04	202
9	REN169D01	216	218
9	REN169O18	168	170
9	REN247M23	270	272
9	REN54P11	228
10	AHT121	104	108
10	AHT137	133	135
10	AHTh171	225	233
10	AHTh260	238
10	AHTk211	87
10	AHTk253	286	292
10	Amelogenin	Y	X
10	CXX279	124
10	FH2054	148	156
10	FH2848	238	240
10	INRA21	95	97
10	INU005	126	130
10	INU030	150	152
10	INU055	210
10	REN162C04	202	206
10	REN169D01	216	218
10	REN169O18	156	170
10	REN247M23	270	272
10	REN54P11	226	228
11	AHT121	104	108
11	AHT137	135
11	AHTh171	219	225
11	AHTh260	238
11	AHTk211	87	95
11	AHTk253	286	292
11	Amelogenin	Y	X
11	CXX279	124
11	FH2054	156
11	FH2848	240
11	INRA21	95
11	INU005	126	130
11	INU030	150	152
11	INU055	210
11	REN162C04	206
11	REN169D01	212
11	REN169O18	168	170
11	REN247M23	268	272
11	REN54P11	226	228
12	AHT121	100	106
12	AHT137	133	135
12	AHTh171	225
12	AHTh260	248	252
12	AHTk211	87	95
12	AHTk253	288	292
12	Amelogenin	X
12	CXX279	124
12	FH2054	156
12	FH2848	240
12	INRA21	95	99
12	INU005	130
12	INU030	150	152
12	INU055	210	218
12	REN162C04	202
12	REN169D01	216
12	REN169O18	156	170
12	REN247M23	268
12	REN54P11	228
13	AHT121	104	108
13	AHT137	135
13	AHTh171	225	233
13	AHTh260	238	246
13	AHTk211	87	95
13	AHTk253	286
13	Amelogenin	Y	X
13	CXX279	120	124
13	FH2054	172
13	FH2848	238	240
13	INRA21	97	105
13	INU005	110
13	INU030	150
13	INU055	210	218
13	REN162C04	202	206
13	REN169D01	216
13	REN169O18	170	172
13	REN247M23	268
13	REN54P11	228
14	AHT121	100
14	AHT137	133	137
14	AHTh171	225
14	AHTh260	238
14	AHTk211	87	95
14	AHTk253	286
14	Amelogenin	X
14	CXX279	124	131
14	FH2054	156	172
14	FH2848	240
14	INRA21	95
14	INU005	124	130
14	INU030	150
14	INU055	210	218
14	REN162C04	202	206
14	REN169D01	212	216
14	REN169O18	156	172
14	REN247M23	268	272
14	REN54P11	228	236
15	AHT121	100	104
15	AHT137	133	135
15	AHTh171	219	233
15	AHTh260	238	248
15	AHTk211	87	95
15	AHTk253	292
15	Amelogenin	Y	X
15	CXX279	120	124
15	FH2054	156
15	FH2848	240
15	INRA21	95
15	INU005	126
15	INU030	150	152
15	INU055	210	218
15	REN162C04	202
15	REN169D01	218
15	REN169O18	166	168
15	REN247M23	268	272
15	REN54P11	228	236
16	AHT121	100	104
16	AHT137	133	137
16	AHTh171	225	233
16	AHTh260	238	248
16	AHTk211	95
16	AHTk253	292
16	Amelogenin	Y	X
16	CXX279	124
16	FH2054	156
16	FH2848	244
16	INRA21	95
16	INU005	122	130
16	INU030	150
16	INU055	210	218
16	REN162C04	202
16	REN169D01	212	216
16	REN169O18	168	170
16	REN247M23	268	272
16	REN54P11	228
17	AHT121	104
17	AHT137	133	153
17	AHTh171	225	233
17	AHTh260	238
17	AHTk211	87	95
17	AHTk253	286	292
17	Amelogenin	X
17	CXX279	118	126
17	FH2054	156
17	FH2848	240
17	INRA21	95
17	INU005	124	126
17	INU030	150
17	INU055	210	218
17	REN162C04	202
17	REN169D01	212	216
17	REN169O18	166	170
17	REN247M23	266
17	REN54P11	228
18	AHT121	96	100
18	AHT137	131	135
18	AHTh171	225
18	AHTh260	238	246
18	AHTk211	87
18	AHTk253	290	292
18	Amelogenin	Y	X
18	CXX279	124	126
18	FH2054	156	168
18	FH2848	240
18	INRA21	95
18	INU005	110
18	INU030	150	152
18	INU055	210	218
18	REN162C04	202	206
18	REN169D01	212	216
18	REN169O18	168	170
18	REN247M23	268	272
18	REN54P11	228
19	AHT121	96	100
19	AHT137	133
19	AHTh171	225	233
19	AHTh260	238
19	AHTk211	87	95
19	AHTk253	288
19	Amelogenin	X
19	CXX279	124	126
19	FH2054	164	168
19	FH2848	238	240
19	INRA21	95
19	INU005	124	130
19	INU030	150
19	INU055	210	218
19	REN162C04	204	206
19	REN169D01	212	216
19	REN169O18	168	170
19	REN247M23	268	272
19	REN54P11	228
20	AHT121	96	104
20	AHT137	133	135
20	AHTh171	219	225
20	AHTh260	248	250
20	AHTk211	87
20	AHTk253	290	292
20	Amelogenin	Y	X
20	CXX279	124	126
20	FH2054	156	168
20	FH2848	238	244
20	INRA21	95	97
20	INU005	124	126
20	INU030	150
20	INU055	218
20	REN162C04	202	206
20	REN169D01	212	218
20	REN169O18	156	168
20	REN247M23	268
20	REN54P11	222	228
21	AHT121	104	106
21	AHT137	133	147
21	AHTh171	219	225
21	AHTh260	238
21	AHTk211	95
21	AHTk253	290	292
21	Amelogenin	X
21	CXX279	126
21	FH2054	156	172
21	FH2848	238	240
21	INRA21	95
21	INU005	126	130
21	INU030	150
21	INU055	212	218
21	REN162C04	202	206
21	REN169D01	216
21	REN169O18	170
21	REN247M23	268
21	REN54P11	222	228
22	AHT121	96	108
22	AHT137	133
22	AHTh171	219	231
22	AHTh260	238	250
22	AHTk211	87
22	AHTk253	290
22	Amelogenin	Y	X
22	CXX279	124
22	FH2054	160	164
22	FH2848	236	240
22	INRA21	95	105
22	INU005	124	130
22	INU030	150	152
22	INU055	218
22	REN162C04	202
22	REN169D01	218
22	REN169O18	170
22	REN247M23	270
22	REN54P11	228	236
23	AHT121	100	104
23	AHT137	133
23	AHTh171	225
23	AHTh260	248	250
23	AHTk211	87	95
23	AHTk253	286
23	Amelogenin	X
23	CXX279	124
23	FH2054	148	156
23	FH2848	240
23	INRA21	95
23	INU005	124	130
23	INU030	150	152
23	INU055	210	218
23	REN162C04	202	206
23	REN169D01	212	216
23	REN169O18	168	170
23	REN247M23	268	272
23	REN54P11	228	236
24	AHT121	100	104
24	AHT137	133	151
24	AHTh171	219	225
24	AHTh260	238	252
24	AHTk211	87
24	AHTk253	288	292
24	Amelogenin	Y	X
24	CXX279	124	126
24	FH2054	156
24	FH2848	238	240
24	INRA21	95
24	INU005	124	130
24	INU030	150	152
24	INU055	218
24	REN162C04	202	204
24	REN169D01	216	218
24	REN169O18	166	170
24	REN247M23	268	272
24	REN54P11	228
25	AHT121	100	104
25	AHT137	133
25	AHTh171	219
25	AHTh260	238	248
25	AHTk211	87
25	AHTk253	286	290
25	Amelogenin	X
25	CXX279	120	131
25	FH2054	148	156
25	FH2848	230	238
25	INRA21	95	105
25	INU005	124	126
25	INU030	150
25	INU055	218
25	REN162C04	202
25	REN169D01	212
25	REN169O18	170
25	REN247M23	268
25	REN54P11	222	236
26	AHT121	100	106
26	AHT137	135	151
26	AHTh171	225	233
26	AHTh260	238	246
26	AHTk211	87	95
26	AHTk253	286	292
26	Amelogenin	X
26	CXX279	118	124
26	FH2054	152	172
26	FH2848	230	240
26	INRA21	95
26	INU005	126
26	INU030	150	152
26	INU055	218
26	REN162C04	202	206
26	REN169D01	216	218
26	REN169O18	156	168
26	REN247M23	270	272
26	REN54P11	226	228
27	AHT121	104	106
27	AHT137	151
27	AHTh171	225
27	AHTh260	238
27	AHTk211	87
27	AHTk253	292
27	Amelogenin	X
27	CXX279	124
27	FH2054	156	172
27	FH2848	240
27	INRA21	95
27	INU005	124	130
27	INU030	150	152
27	INU055	210	218
27	REN162C04	202	204
27	REN169D01	212	218
27	REN169O18	170
27	REN247M23	272
27	REN54P11	222	228
28	AHT121	100	104
28	AHT137	133	137
28	AHTh171	219
28	AHTh260	238
28	AHTk211	87	95
28	AHTk253	290	292
28	Amelogenin	X
28	CXX279	124
28	FH2054	156	164
28	FH2848	238	244
28	INRA21	95	99
28	INU005	126
28	INU030	150
28	INU055	210	218
28	REN162C04	202	206
28	REN169D01	212	216
28	REN169O18	156	168
28	REN247M23	272
28	REN54P11	228
29	AHT121	104
29	AHT137	135	153
29	AHTh171	225
29	AHTh260	238
29	AHTk211	87	95
29	AHTk253	288
29	Amelogenin	X
29	CXX279	124	131
29	FH2054	156
29	FH2848	240
29	INRA21	95
29	INU005	126	130
29	INU030	150	154
29	INU055	210
29	REN162C04	202	204
29	REN169D01	216	218
29	REN169O18	170
29	REN247M23	268	272
29	REN54P11	236
30	AHT121	104
30	AHT137	133	147
30	AHTh171	225
30	AHTh260	238	248
30	AHTk211	87	95
30	AHTk253	292
30	Amelogenin	X
30	CXX279	126
30	FH2054	156	172
30	FH2848	240
30	INRA21	95	97
30	INU005	124	126
30	INU030	150
30	INU055	218
30	REN162C04	202	204
30	REN169D01	212	216
30	REN169O18	166	170
30	REN247M23	268
30	REN54P11	228
31	AHT121	100	102
31	AHT137	131	147
31	AHTh171	219
31	AHTh260	238	244
31	AHTk211	87
31	AHTk253	286	290
31	Amelogenin	Y	X
31	CXX279	124
31	FH2054	156	172
31	FH2848	240	244
31	INRA21	95	101
31	INU005	126
31	INU030	150	152
31	INU055	218
31	REN162C04	202
31	REN169D01	212	218
31	REN169O18	156	170
31	REN247M23	268	272
31	REN54P11	228	236
32	AHT121	96	104
32	AHT137	131	133
32	AHTh171	225	233
32	AHTh260	238	250
32	AHTk211	87	91
32	AHTk253	288	290
32	Amelogenin	X
32	CXX279	124	126
32	FH2054	148	152
32	FH2848	238	240
32	INRA21	95	97
32	INU005	124	126
32	INU030	150	152
32	INU055	208	218
32	REN162C04	202
32	REN169D01	212	216
32	REN169O18	168
32	REN247M23	268
32	REN54P11	228	236
33	AHT121	100	104
33	AHT137	135	151
33	AHTh171	225
33	AHTh260	238	248
33	AHTk211	87	95
33	AHTk253	286	288
33	Amelogenin	X
33	CXX279	124
33	FH2054	156	160
33	FH2848	238	240
33	INRA21	95
33	INU005	126	130
33	INU030	150
33	INU055	210	218
33	REN162C04	202
33	REN169D01	212	218
33	REN169O18	168
33	REN247M23	268
33	REN54P11	228
34	AHT121	100	104
34	AHT137	131	137
34	AHTh171	219	225
34	AHTh260	248	252
34	AHTk211	87
34	AHTk253	286	290
34	Amelogenin	X
34	CXX279	124
34	FH2054	148	168
34	FH2848	240
34	INRA21	95
34	INU005	124	126
34	INU030	150
34	INU055	210	218
34	REN162C04	202	206
34	REN169D01	212	216
34	REN169O18	168	170
34	REN247M23	272
34	REN54P11	228
35	AHT121	100	104
35	AHT137	133
35	AHTh171	219	225
35	AHTh260	238
35	AHTk211	95
35	AHTk253	288	290
35	Amelogenin	Y	X
35	CXX279	124	126
35	FH2054	156
35	FH2848	230	238
35	INRA21	95	101
35	INU005	124	126
35	INU030	150
35	INU055	218
35	REN162C04	202
35	REN169D01	212	218
35	REN169O18	168	170
35	REN247M23	268	272
35	REN54P11	228	236
36	AHT121	102	104
36	AHT137	131	133
36	AHTh171	225
36	AHTh260	238
36	AHTk211	87	95
36	AHTk253	292
36	Amelogenin	X
36	CXX279	124
36	FH2054	156	172
36	FH2848	238	240
36	INRA21	95
36	INU005	124
36	INU030	150
36	INU055	218
36	REN162C04	202
36	REN169D01	216	218
36	REN169O18	168	170
36	REN247M23	270
36	REN54P11	228
37	AHT121	106	108
37	AHT137	135	151
37	AHTh171	225
37	AHTh260	238
37	AHTk211	87	95
37	AHTk253	286	292
37	Amelogenin	X
37	CXX279	120	124
37	FH2054	156	172
37	FH2848		240
37	INRA21	95
37	INU005	124	130
37	INU030	150	152
37	INU055	218
37	REN162C04	206
37	REN169D01	216	218
37	REN169O18	168	170
37	REN247M23	272
37	REN54P11	226	228
38	AHT121	100
38	AHT137	131	133
38	AHTh171	219	225
38	AHTh260	238	248
38	AHTk211	87
38	AHTk253	288	292
38	Amelogenin	X
38	CXX279	124	126
38	FH2054	172
38	FH2848	240
38	INRA21	95
38	INU005	124
38	INU030	150
38	INU055	210	218
38	REN162C04	202	206
38	REN169D01	216
38	REN169O18	156	170
38	REN247M23	268
38	REN54P11	226
39	AHT121	100
39	AHT137	133	137
39	AHTh171	225
39	AHTh260	238	252
39	AHTk211	95
39	AHTk253	286
39	Amelogenin	Y	X
39	CXX279	124
39	FH2054	172	176
39	FH2848	240
39	INRA21	95
39	INU005	124
39	INU030	150	152
39	INU055	210	218
39	REN162C04	202	204
39	REN169D01	212	216
39	REN169O18	164	170
39	REN247M23	268	272
39	REN54P11	226	228
40	AHT121	98	104
40	AHT137	135	147
40	AHTh171	219	225
40	AHTh260	238
40	AHTk211	87
40	AHTk253	290	292
40	Amelogenin	X
40	CXX279	124	126
40	FH2054	172
40	FH2848	238	244
40	INRA21	95
40	INU005	124	130
40	INU030	150	156
40	INU055	210	218
40	REN162C04	202
40	REN169D01	216	218
40	REN169O18	168	170
40	REN247M23	268	272
40	REN54P11	228	236
41	AHT121	100	104
41	AHT137	133	141
41	AHTh171	225	233
41	AHTh260	238	252
41	AHTk211	87	95
41	AHTk253	290	292
41	Amelogenin	Y	X
41	CXX279	120	126
41	FH2054	148	172
41	FH2848	238	240
41	INRA21	95	99
41	INU005	124	130
41	INU030	150
41	INU055	210	218
41	REN162C04	204
41	REN169D01	216
41	REN169O18	168	170
41	REN247M23	268	270
41	REN54P11	228
42	AHT121	102	104
42	AHT137	131
42	AHTh171	219	225
42	AHTh260	238	248
42	AHTk211	95
42	AHTk253	292
42	Amelogenin	X
42	CXX279	124
42	FH2054	156	172
42	FH2848	238	240
42	INRA21	95
42	INU005	124
42	INU030	150
42	INU055	218
42	REN162C04	202
42	REN169D01	218
42	REN169O18	156	170
42	REN247M23	268	272
42	REN54P11	226	228
43	AHT121	102
43	AHT137	131	133
43	AHTh171	225
43	AHTh260	238
43	AHTk211	87	95
43	AHTk253	292
43	Amelogenin	Y	X
43	CXX279	124
43	FH2054	148	156
43	FH2848	236	240
43	INRA21	95
43	INU005	124	126
43	INU030	152
43	INU055	218
43	REN162C04	202
43	REN169D01	218
43	REN169O18	170
43	REN247M23	268	272
43	REN54P11	226	228
44	AHT121	100	108
44	AHT137	135
44	AHTh171	219	225
44	AHTh260	238	252
44	AHTk211	87
44	AHTk253	292
44	Amelogenin	Y	X
44	CXX279	116	124
44	FH2054	148	156
44	FH2848	240
44	INRA21	95
44	INU005	124	130
44	INU030	152
44	INU055	218
44	REN162C04	202
44	REN169D01	212	218
44	REN169O18	156	170
44	REN247M23	268	272
44	REN54P11	226
45	AHT121	100	102
45	AHT137	133	135
45	AHTh171	219	225
45	AHTh260	238
45	AHTk211	87	95
45	AHTk253	288	292
45	Amelogenin	Y	X
45	CXX279	124
45	FH2054	172
45	FH2848	238	240
45	INRA21	95
45	INU005	124	126
45	INU030	150	152
45	INU055	210	218
45	REN162C04	202	204
45	REN169D01	216
45	REN169O18	170
45	REN247M23	268	272
45	REN54P11	228	236
46	AHT121	96	100
46	AHT137	137	147
46	AHTh171	219	233
46	AHTh260	238	248
46	AHTk211	87
46	AHTk253	292
46	Amelogenin	Y	X
46	CXX279	120	124
46	FH2054	156
46	FH2848	238
46	INRA21	95	99
46	INU005	124	126
46	INU030	150
46	INU055	218
46	REN162C04	204
46	REN169D01	212	216
46	REN169O18	168	170
46	REN247M23	268
46	REN54P11	228
47	AHT121	100	104
47	AHT137	135
47	AHTh171	225	233
47	AHTh260	238	250
47	AHTk211	95
47	AHTk253	290	292
47	Amelogenin	X
47	CXX279	120	124
47	FH2054	152	172
47	FH2848	236	240
47	INRA21	95
47	INU005	124	130
47	INU030	150
47	INU055	210	218
47	REN162C04	204	206
47	REN169D01	212
47	REN169O18	170
47	REN247M23	268	272
47	REN54P11	228	236
49	AHT121	104
49	AHT137	135
49	AHTh171	219	225
49	AHTh260	252
49	AHTk211	95
49	AHTk253	288	292
49	Amelogenin	Y	X
49	CXX279	120
49	FH2054	148	156
49	FH2848	238	240
49	INRA21	95
49	INU005	126	130
49	INU030	150
49	INU055	218
49	REN162C04	202
49	REN169D01	216	218
49	REN169O18	168	170
49	REN247M23	268
49	REN54P11	228
50	AHT121	100
50	AHT137	131	149
50	AHTh171	219	233
50	AHTh260	238
50	AHTk211	87	95
50	AHTk253	290	292
50	Amelogenin	Y
50	CXX279	120	124
50	FH2054	148	156
50	FH2848	240
50	INRA21	95
50	INU005	124
50	INU030	150	152
50	INU055	210
50	REN162C04	202
50	REN169D01	212
50	REN169O18	168	172
50	REN247M23	268	272
50	REN54P11	228	236
51	AHT121	98	104
51	AHT137	135
51	AHTh171	219
51	AHTh260	238	250
51	AHTk211	87
51	AHTk253	288	290
51	Amelogenin	X
51	CXX279	126
51	FH2054	156
51	FH2848	238
51	INRA21	95
51	INU005	124
51	INU030	150	152
51	INU055	218
51	REN162C04	202	206
51	REN169D01	216	218
51	REN169O18	168
51	REN247M23	270	272
51	REN54P11	222	228
52	AHT121	100	104
52	AHT137	135	151
52	AHTh171	219	233
52	AHTh260	238
52	AHTk211	95
52	AHTk253	286	292
52	Amelogenin	X
52	CXX279	120	124
52	FH2054	156
52	FH2848	238	240
52	INRA21	95
52	INU005	126
52	INU030	150	152
52	INU055	210
52	REN162C04	202
52	REN169D01	212	216
52	REN169O18	168	170
52	REN247M23	268
52	REN54P11	228	234
53	AHT121	100
53	AHT137	133
53	AHTh171	225
53	AHTh260	238	250
53	AHTk211	95
53	AHTk253	286	292
53	Amelogenin	Y	X
53	CXX279	120	126
53	FH2054	156	172
53	FH2848	240
53	INRA21	95
53	INU005	124	130
53	INU030	150
53	INU055	210	218
53	REN162C04	202
53	REN169D01	212
53	REN169O18	168
53	REN247M23	268
53	REN54P11	228	236
55	AHT121	104	112
55	AHT137	133	137
55	AHTh171	219
55	AHTh260	238
55	AHTk211	87
55	AHTk253	290	292
55	Amelogenin	Y	X
55	CXX279	118	126
55	FH2054	156
55	FH2848	238
55	INRA21	95	99
55	INU005	124	126
55	INU030	150
55	INU055	218
55	REN162C04	202	206
55	REN169D01	212	216
55	REN169O18	156	170
55	REN247M23	272
55	REN54P11	228	234
56	AHT121	108
56	AHT137	133	135
56	AHTh171	225	233
56	AHTh260	238	250
56	AHTk211	87	95
56	AHTk253	292
56	Amelogenin	X
56	CXX279	124	126
56	FH2054	152	172
56	FH2848	240
56	INRA21	95	99
56	INU005	126	130
56	INU030	152
56	INU055	210
56	REN162C04	202
56	REN169D01	216	218
56	REN169O18	170	172
56	REN247M23	268	272
56	REN54P11	226	228
57	AHT121	100	104
57	AHT137	133	137
57	AHTh171	225	235
57	AHTh260
57	AHTk211	87	95
57	AHTk253	292
57	Amelogenin	Y	X
57	CXX279	124	126
57	FH2054	148	172
57	FH2848	240
57	INRA21	95
57	INU005	124	126
57	INU030	150
57	INU055	210	218
57	REN162C04	204
57	REN169D01	216	218
57	REN169O18	168	170
57	REN247M23	268
57	REN54P11	228
58	AHT121	100	104
58	AHT137	133	137
58	AHTh171	219	233
58	AHTh260	238
58	AHTk211	87
58	AHTk253	288	290
58	Amelogenin	Y	X
58	CXX279	120	124
58	FH2054	156
58	FH2848	240
58	INRA21	95
58	INU005	130
58	INU030	150
58	INU055	210	218
58	REN162C04	202	206
58	REN169D01	212	218
58	REN169O18	156	170
58	REN247M23	270
58	REN54P11	228	234
59	AHT121	100	106
59	AHT137	133	135
59	AHTh171	219
59	AHTh260	250
59	AHTk211	87	95
59	AHTk253	286	292
59	Amelogenin	X
59	CXX279	124	126
59	FH2054	148	156
59	FH2848	240	244
59	INRA21	95	99
59	INU005	122	124
59	INU030	150	152
59	INU055	218	220
59	REN162C04	202	206
59	REN169D01	212
59	REN169O18	168
59	REN247M23	268	272
59	REN54P11	222	228
60	AHT121	100	104
60	AHT137	133	135
60	AHTh171	219	233
60	AHTh260	238	248
60	AHTk211	87
60	AHTk253	288	292
60	Amelogenin	X
60	CXX279	120	124
60	FH2054	172
60	FH2848	240
60	INRA21	95
60	INU005	126
60	INU030	152
60	INU055	210	218
60	REN162C04	202
60	REN169D01	212	218
60	REN169O18	166	170
60	REN247M23	268
60	REN54P11	228	236
61	AHT121	96	104
61	AHT137	131	133
61	AHTh171	219	233
61	AHTh260	248	250
61	AHTk211	87	95
61	AHTk253	292
61	Amelogenin	X
61	CXX279	120	126
61	FH2054	148	172
61	FH2848	236	240
61	INRA21	95	97
61	INU005	126	130
61	INU030	150	152
61	INU055	210
61	REN162C04	202	206
61	REN169D01	212	216
61	REN169O18	156	170
61	REN247M23	268	272
61	REN54P11	228
62	AHT121	100	104
62	AHT137	135	147
62	AHTh171	219	233
62	AHTh260	250
62	AHTk211	87
62	AHTk253	290	292
62	Amelogenin	Y	X
62	CXX279	120	126
62	FH2054	156
62	FH2848	236	240
62	INRA21	95
62	INU005	124	126
62	INU030	150
62	INU055	210	218
62	REN162C04	202	206
62	REN169D01	212
62	REN169O18	168	172
62	REN247M23	272
62	REN54P11	228	236
63	AHT121	98	108
63	AHT137	135
63	AHTh171	225
63	AHTh260	238
63	AHTk211	87
63	AHTk253	286
63	Amelogenin	X
63	CXX279	118	124
63	FH2054	172
63	FH2848	238	240
63	INRA21	95	99
63	INU005	124	126
63	INU030	150
63	INU055	210	218
63	REN162C04	202	206
63	REN169D01	216	218
63	REN169O18	166	170
63	REN247M23	268	272
63	REN54P11	228	234
64	AHT121	104	108
64	AHT137	131	135
64	AHTh171	219	225
64	AHTh260	238	246
64	AHTk211	87
64	AHTk253	292
64	Amelogenin	X
64	CXX279	124	126
64	FH2054	148	172
64	FH2848	238	240
64	INRA21	95
64	INU005	124
64	INU030	152
64	INU055	210	218
64	REN162C04	202
64	REN169D01	216	218
64	REN169O18	168	170
64	REN247M23	268	272
64	REN54P11	226
65	AHT121	100	104
65	AHT137	131
65	AHTh171	225
65	AHTh260	238	248
65	AHTk211	87
65	AHTk253	286	292
65	Amelogenin	X
65	CXX279	118	124
65	FH2054	172
65	FH2848	240	244
65	INRA21	95	105
65	INU005	126	130
65	INU030	150	152
65	INU055	210	218
65	REN162C04	202
65	REN169D01	216	218
65	REN169O18	170
65	REN247M23	268
65	REN54P11	226	228
66	AHT121	96	104
66	AHT137	151
66	AHTh171	219	225
66	AHTh260	238
66	AHTk211	87	95
66	AHTk253	286	292
66	Amelogenin	X
66	CXX279	120	124
66	FH2054	152	168
66	FH2848	238	240
66	INRA21	95
66	INU005	124	130
66	INU030	150
66	INU055	210
66	REN162C04	206
66	REN169D01	212	218
66	REN169O18	170
66	REN247M23	268	272
66	REN54P11	222	228
67	AHT121	102
67	AHT137	151
67	AHTh171	225	233
67	AHTh260	238
67	AHTk211	87	95
67	AHTk253	288	292
67	Amelogenin	X
67	CXX279	120	124
67	FH2054	152	160
67	FH2848	238	240
67	INRA21	95
67	INU005	126
67	INU030	150	152
67	INU055	210
67	REN162C04	202	204
67	REN169D01	212	216
67	REN169O18	168
67	REN247M23	268
67	REN54P11	228	236
68	AHT121	100	108
68	AHT137	133	151
68	AHTh171	225	233
68	AHTh260	238	250
68	AHTk211	87	95
68	AHTk253	286
68	Amelogenin	Y	X
68	CXX279	124
68	FH2054	148	156
68	FH2848	238	244
68	INRA21	95
68	INU005	130
68	INU030	150	152
68	INU055	210	218
68	REN162C04	202	204
68	REN169D01	216
68	REN169O18	168	170
68	REN247M23	272
68	REN54P11	228
69	AHT121	100	104
69	AHT137	133	135
69	AHTh171	225
69	AHTh260	238	248
69	AHTk211	87
69	AHTk253	288	292
69	Amelogenin	Y	X
69	CXX279	120	124
69	FH2054	156
69	FH2848	240
69	INRA21	95
69	INU005	124	126
69	INU030	150	152
69	INU055	210	218
69	REN162C04	202
69	REN169D01	218
69	REN169O18	168	170
69	REN247M23	268	270
69	REN54P11	228	234
70	AHT121	100	104
70	AHT137	133
70	AHTh171	225	233
70	AHTh260	238
70	AHTk211	87
70	AHTk253	286	292
70	Amelogenin	X
70	CXX279	124
70	FH2054	148	156
70	FH2848	240
70	INRA21	95
70	INU005	130
70	INU030	150
70	INU055	210
70	REN162C04	202
70	REN169D01	216	218
70	REN169O18	170
70	REN247M23	268	272
70	REN54P11	226	228
71	AHT121	104
71	AHT137	133	137
71	AHTh171	219	233
71	AHTh260	238	246
71	AHTk211	87	95
71	AHTk253	290	292
71	Amelogenin	Y	X
71	CXX279	124
71	FH2054	156
71	FH2848	238	240
71	INRA21	95
71	INU005	124	130
71	INU030	150
71	INU055	210	218
71	REN162C04	202	204
71	REN169D01	212	218
71	REN169O18	168	170
71	REN247M23	268	270
71	REN54P11	228
72	AHT121	96	102
72	AHT137	135	151
72	AHTh171	225
72	AHTh260	238	248
72	AHTk211	87
72	AHTk253	288	290
72	Amelogenin	X
72	CXX279	120
72	FH2054	148	152
72	FH2848	238	244
72	INRA21	95
72	INU005	124	126
72	INU030	150
72	INU055	210	218
72	REN162C04	206
72	REN169D01	212	218
72	REN169O18	168	170
72	REN247M23	268
72	REN54P11	236
